# Supplementary material for: Screening of Natural Molecules as Adjuvants to Topical Antibiotics to Treat Staphylococcus aureus from Diabetic Foot Ulcer Infections
Source: Antibiotics (Basel). 2022 May 4;11(5):620. doi: 10.3390/antibiotics11050620 (PMC9137705; doi:10.3390/antibiotics11050620)
Supplement: Supplementary file 1 [file antibiotics-11-00620-s001.zip]

Archive with 1 entries (1 files):
- antibiotics-1693356-supplementary.pdf
